# Supplementary material for: Concurrent evolution of resistance and tolerance to potato virus Y in Capsicum annuum revealed by genome‐wide association
Source: Mol Plant Pathol. 2021 Nov 2;23(2):254–64. doi: 10.1111/mpp.13157 (PMC8743019; doi:10.1111/mpp.13157)
Supplement: Supplementary file 4 [file MPP-23-254-s004.xlsx]

## Sheet: Table S1
Table S1. Candidate genes associated with the SNPs detected for pepper tolerance to PVY.
Locus Name	Locus position	Descriptiona	Resistance gene analoguesb	Possible role in plant defensec
CA09g17620	251198654 - 251202332	Disease resistance protein BS2	NLR
CA09g17630	251209216 - 251210352	NBS-coding resistance gene analog	NLR
CA09g17640	251210723 - 251211793	Disease resistance protein BS2	NLR
CA09g17650	251215449 - 251215802	Disease resistance protein BS2	NLR
CA09g17660	251215908 - 251216667	Disease resistance protein BS2	NLR
CA09g17670	251224462 - 251225062	NBS-coding resistance gene analog	NLR
CA09g17680	251225100 - 251229667	Disease resistance protein BS2	NLR
CA09g17690	251233076 - 251233720	Disease resistance protein BS2	NLR
CA09g17700	251240773 - 251243454	NBS-coding resistance gene analog	NLR
CA09g17710	251245155 - 251248746	Disease resistance protein BS2	NLR
CA09g17720	251277369 - 251281245	SPX domain-containing protein	-
CA09g17730	251313850 - 251314542	elongator complex protein 6-like	-
CA09g17740	251319227 - 251321266	elongator complex protein 6-like	-
CA09g17750	251322613 - 251325039	receptor-like protein 12-like	RLP
CA09g17760	251327297 - 251327773	receptor-like protein 12-like	RLP
CA09g17770	251327859 - 251328502	receptor-like protein 12-like	RLP
CA09g17780	251345542 - 251347473	EIN3-binding F-box protein 1-like	-	Ethylene signalling pathway
CA09g17790	251350879 - 251358278	Calcineurin B-like interacting protein kinase	-
CA09g17800	251390606 - 251394130	methyl-CpG-binding domain-containing protein 10-like	-
CA09g17810	251403413 - 251413494	GTPase-activating protein gyp7-like	-
CA09g17820	251439501 - 251440770	Detected protein of unknown function	-
CA09g17830	251442151 - 251442855	calmodulin-like protein 5-like	-
CA09g17840	251474179 - 251477982	Zinc finger BED domain-containing protein DAYSLEEPER-like	-	Possible target of pathogen effectors (integrated decoy BED domain protein)
CA09g17850	251482683 - 251483393	Bifunctional inhibitor/lipid-transfer protein/seed storage 2S albumin superfamily protein	-
CA09g17860	251502896 - 251503228	zeatin O-glucosyltransferase-like	-	Regulation of cytokinin signalling
CA09g17870	251507497 - 251512383	Hemolysin III-related family protein (Fragment)	-
CA09g17880	251535270 - 251544512	Plant synaptotagmin	-
CA09g17890	251546410 - 251550345	PAP26	-
CA09g17900	251555496 - 251557593	UDP-N-acetylglucosamine transferase subunit ALG13 homolog isoform X1	-
CA09g17910	251564501 - 251564701	TIR-NBS-LRR RCT1-like resistance protein	NLR
CA09g17920	251564705 - 251566358	Nematode resistance-like protein	NLR
CA09g17930	251571295 - 251574638	1,2-diacylglycerol 3-beta-galactosyltransferase, putative	-
CA09g17940	251578556 - 251579721	Detected protein of unknown function	-
CA09g17950	251588252 - 251589532	TMV resistance protein N-like	NLR
CA09g17960	251600087 - 251600929	glucuronoxylan 4-O-methyltransferase 2-like	-
CA09g17970	251610547 - 251616169	Vacuolar H+-translocating inorganic pyrophosphatase	-
CA09g17980	251631195 - 251637443	LRR-containing protein	-
CA09g17990	251640600 - 251641034	Serine-rich protein	-
CA09g18000	251659345 - 251660512	Gypsy/Ty3 element polyprotein, putative	-
CA09g18010	251669479 - 251674050	V-type proton ATPase subunit H-like	-
CA09g18020	251676529 - 251676837	30S ribosomal protein S4, chloroplastic	-
CA09g18030	251682741 - 251684702	Zein (seed storage) protein binding domain-containing protein	-
CA09g18040	251735571 - 251736923	zeatin O-glucosyltransferase-like	-	Regulation of cytokinin signalling
CA09g18050	251747236 - 251748048	zeatin O-glucosyltransferase-like	-	Regulation of cytokinin signalling
CA09g18060	251751283 - 251751624	zeatin O-glucosyltransferase-like	-	Regulation of cytokinin signalling
CA09g18070	251751678 - 251752109	zeatin O-glucosyltransferase-like	-	Regulation of cytokinin signalling
CA09g18080	251752202 - 251752492	zeatin O-glucosyltransferase-like	-	Regulation of cytokinin signalling
CA09g18090	251759455 - 251760267	zeatin O-glucosyltransferase-like	-	Regulation of cytokinin signalling
CA09g18100	251760368 - 251760733	gag polypeptide of LTR copia-type retrotransposon	-
CA09g18110	251763502 - 251763843	zeatin O-glucosyltransferase-like	-	Regulation of cytokinin signalling
CA09g18120	251763897 - 251764328	zeatin O-glucosyltransferase-like	-	Regulation of cytokinin signalling
CA09g18130	251764421 - 251764711	zeatin O-glucosyltransferase-like	-	Regulation of cytokinin signalling
CA09g18140	251774923 - 251775108	zeatin O-glucosyltransferase-like	-	Regulation of cytokinin signalling
CA09g18150	251784536 - 251785987	zeatin O-glucosyltransferase-like	-	Regulation of cytokinin signalling
CA09g18160	251792388 - 251793017	zeatin O-glucosyltransferase-like	-	Regulation of cytokinin signalling
CA09g18170	251793303 - 251793779	zeatin O-glucosyltransferase-like	-	Regulation of cytokinin signalling
CA09g18180	251854918 - 251856294	zeatin O-glucosyltransferase-like	-	Regulation of cytokinin signalling
CA09g18190	251877161 - 251877529	zeatin O-glucosyltransferase-like	-	Regulation of cytokinin signalling
CA09g18200	251878870 - 251879037	zeatin O-glucosyltransferase-like	-	Regulation of cytokinin signalling
CA09g18210	251883320 - 251885615	Peroxidase 44, putative	-	ROS generation
CA09g18220	251888857 - 251895550	Eukaryotic translation initiation factor iso4G	eIFiso4G

## Sheet:  Footnotes and abbreviations
a	R gene category is indicated for genes encoding proteins displaying sequence similarity with plant disease resistance proteins.
b	Gene descriptions are based on the 1.55 version of the CM334 Pepper genome annotation, with corrected annotations based on blastP similiarity searches or Interproscan and HMMScan domain searches, when initial annotations were either erroneous or not sufficiently explicit.
c	Possible function in plant defense for genes other than R gene analogues
LRR	Leucine-rich repeat domain
NBS	Nucleotide-binding site domain
NLR	Nucleotide‐binding and leucine‐rich repeat domain containing protein
RLP	Receptor-like protein
ROS	Reactive oxygen species
TIR	Toll-interleukin-1 receptor domain
