# Supplementary material for: Concurrent evolution of resistance and tolerance to potato virus Y in Capsicum annuum revealed by genome‐wide association
Source: Mol Plant Pathol. 2021 Nov 2;23(2):254–64. doi: 10.1111/mpp.13157 (PMC8743019; doi:10.1111/mpp.13157)
Supplement: Supplementary file 5 [file MPP-23-254-s001.xlsx]

## Sheet: Feuil1
Tolerance SNP a	Resistance SNP a	Number of pepper accessions showing an association between SNP alleles for :				P-value Fisher exact test b
		Tolerance and resistance	Non tolerance and resistance	Tolerance and susceptibility	Non tolerance and susceptibility
Chr9_251,247,297	Chr4_340,333	7	15	80	161	0.63 NS
	Chr4_1,151,249	18	67	68	109	0.0036 *
	Chr4_1,151,254	22	101	64	75	8.00E-07 ***
	Chr6_234,143,013	10	20	76	158	0.54 NS
	Chr6_234,142,995	5	12	81	166	0.70 NS
	Chr9_58,056,303	5	10	82	168	0.58 NS
	Chr12_235,513,719	1	3	87	175	0.80 NS
Chr9_251,247,298	Chr4_340,333	9	13	82	159	0.33 NS
	Chr4_1,151,249	21	64	69	108	0.015 NS
	Chr4_1,151,254	26	97	64	75	1.65E-05 ***
	Chr6_234,143,013	14	16	76	158	0.092 NS
	Chr6_234,142,995	5	12	85	162	0.45 NS
	Chr9_58,056,303	9	6	82	168	0.033 NS
	Chr12_235,513,719	1	3	91	171	0.82 NS
a SNPs are named after the chromosome (Chr) number followed by the nucleotide position (bp).
b Comparison to a null model where resistance and tolerance alleles are randomly associated (uncorrected probability values are indicated). NS: not significant after Bonferroni correction for multiple tests; * and ***: significant (p-value <0.05 or <0.001, respectively) after Bonferroni correction for multiple tests.
