# Supplementary material for: Concurrent evolution of resistance and tolerance to potato virus Y in Capsicum annuum revealed by genome‐wide association
Source: Mol Plant Pathol. 2021 Nov 2;23(2):254–64. doi: 10.1111/mpp.13157 (PMC8743019; doi:10.1111/mpp.13157)
Supplement: Supplementary file 6 [file MPP-23-254-s003.xlsx]

## Sheet: Feuil1
Table S3. Distribution of resistance and tolerance-associated SNP alleles among domesticated (clusters 1-3) and wild (cluster 4) C. annuum accessions.
For each resistance-associated SNP allele, contingency tables combining two classes of tolerance-associated SNP alleles and two classes of plant accessions (domesticated or wild Capsicum annuum accessions) were analyzed with Fisher exact tests.
The indicated P-values are those obtained for each Fisher exact test performed individually (uncorrected P-values). *, ** and NS indicate cases where the Fisher exact test is significant (at the 0.05 or 0.01 thresholds and not significant, respectively, after Bonferroni correction for multiple tests).
			Cultivated accessions (C. annuum var. annuum)		Wild accessions (C. annuum var. glabriusculum)				Cultivated accessions (C. annuum var. annuum)		Wild accessions (C. annuum var. glabriusculum)
Resistance SNPa	Tolerance SNPa		Resistance + Tolerance allele	Resistance + Non-tolerance allele	Resistance + Tolerance allele	Resistance + Non-tolerance allele	P-value Fisher exact test		Susceptibility + Tolerance allele	Susceptibility + Non-tolerance allele	Susceptibility + Tolerance allele	Susceptibility + Non-tolerance allele	P-value Fisher exact test
Chr4_1,151,249	Chr9_251,247,297		15	63	3	4	0.16 NS		66	107	2	2	0.50 NS
Chr4_1,151,254	Chr9_251,247,297		18	95	4	6	0.078 NS		63	75	1	0	0.46 NS
Chr4_340,333	Chr9_251,247,297		5	12	2	3	0.52 NS		77	158	3	3	0.31 NS
Chr6_234,143,013	Chr9_251,247,297		6	14	4	6	0.36 NS		75	158	1	0	0.32 NS
Chr6_234,142,995	Chr9_251,247,297		5	12	0	0	- b		76	160	5	6	0.27 NS
Chr9_58,056,303	Chr9_251,247,297		1	4	4	6	0.43 NS		81	168	1	0	0.32 NS
Chr12_235,513,719	Chr9_251,247,297		1	3	0	0	-		82	169	5	6	0.28 NS
Chr4_1,151,249	Chr9_251,247,298		15	63	6	1	7.3e-04*		66	107	3	1	0.16 NS
Chr4_1,151,254	Chr9_251,247,298		18	95	8	2	5.0e-05**		63	75	1	0	0.46 NS
Chr4_340,333	Chr9_251,247,298		5	12	4	1	0.067 NS		77	158	5	1	0.0183 NS
Chr6_234,143,013	Chr9_251,247,298		6	14	8	2	0.013 NS		75	158	1	0	0.32 NS
Chr6_234,142,995	Chr9_251,247,298		5	12	0	0	-		76	160	9	2	1.4e-03*
Chr9_58,056,303	Chr9_251,247,298		1	4	8	2	0.0469 NS		81	168	1	0	0.33 NS
Chr12_235,513,719	Chr9_251,247,298		1	3	0	0	-		82	169	9	2	1.6e-03*
aSNPs are named after the chromosome number and nucleotide position (bp).
b-: not feasible because of the lack of plant accessions of the category (resistance or susceptibility associated SNP) among wild accessions.
